# Supplementary material for: Association of Visual Heart Score with Gross Lung Pathology and Histology of Hepatic and Cardiopulmonary Tissues in Cattle at Harvest
Source: Animals (Basel). 2026 Apr 18;16(8):1248. doi: 10.3390/ani16081248 (PMC13113706; doi:10.3390/ani16081248)
Supplement: Supplementary file 1 [file animals-16-01248-s001.zip]

Archive with 1 entries (1 files):
- animals-4252925-supplementary.pdf
